# Supplementary material for: Phylogenetic Analysis and Protein Modelling of Isoflavonoid Synthase Highlights Key Catalytic Sites towards Realising New Bioengineering Endeavours
Source: Bioengineering (Basel). 2022 Oct 24;9(11):609. doi: 10.3390/bioengineering9110609 (PMC9687675; doi:10.3390/bioengineering9110609)
Supplement: Supplementary file 1 [file bioengineering-09-00609-s001.zip]

Archive with 2 entries (2 files):
- Sajid-et-al_Sup. Fingure.pptx
- Sajid-et-al_Suplementroy-tables.xlsx
