# Supplementary material for: Phylogenetic Analysis and Protein Modelling of Isoflavonoid Synthase Highlights Key Catalytic Sites towards Realising New Bioengineering Endeavours
Source: Bioengineering (Basel). 2022 Oct 24;9(11):609. doi: 10.3390/bioengineering9110609 (PMC9687675; doi:10.3390/bioengineering9110609)
Supplement: Supplementary file 1 [file bioengineering-09-00609-s001.zip › Sajid-et-al_Suplementroy-tables.xlsx]

## Sheet: Table S1
Table S1. IFS amino acid sequences used in this study
Scientific Name	Accession	Acc. Len
Abrus precatorius	XP_027345296.1	524
	XP_027348340.1	524
Arachis duranensis	XP_015956409.1	524
	XP_020994690.1	509
	XP_015956320.1	515
Arachis hypogaea	XP_025690165.1	524
Arachis ipaensis	XP_016190033.1	524
Astragalus membranaceus	AFC88270.1	525
	AEQ39025.1	525
	ATY39975.1	525
Astragalus mongholicus	AEH68209.1	525
Beta vulgaris	AAF34538.1	500
	AAF34537.1	499
Cajanus cajan	XP_020209873.2	524
Caragana arborescens	AEQ39026.1	524
Cicer arietinum	NP_001296629.2	524
	CAB50768.1	525
	XP_004505109.1	519
Cullen corylifolium	ADB93869.1	520
Glycine max	NP_001236022.1	521
	ACA81460.1	521
	ACA81488.1	521
	ACA81472.1	521
	ACA81465.1	521
	ACA81463.1	521
	UQW18061.1	521
	AAF45142.1	519
	QBF58776.1	522
	ABI54177.1	521
	ACA81467.1	521
	SBU44860.1	521
	ACY36000.1	521
	ACA81510.1	521
	ALL55646.1	521
	SBU44857.1	521
	SBU44858.1	521
	SBU44861.1	521
	NP_001238515.2	521
	ACB37368.1	496
	ACA81492.1	521
	ACA81503.1	521
	ACA81511.1	521
	ACA81500.1	521
	QBF58777.1	522
	ACA81508.1	521
	ACA81502.1	521
	ACA81507.1	521
	AAB94591.1	521
	ACA81493.1	521
	AAT47734.1	526
	AAD40978.1	511
Glycine soja	ACA81484.1	521
	ACA81487.1	521
	ACA81479.1	521
	ACA81476.1	521
	ACA81486.1	521
	ACA81480.1	521
	ACT32035.1	521
	ACA81482.1	521
	ACA81483.1	521
	ACA81501.1	521
	ACA81498.1	521
	ACA81521.1	521
	ACA81497.1	521
	ACA81494.1	521
	ACA81517.1	521
	ACA81496.1	521
	ACA81518.1	521
	ACA81495.1	521
Glycyrrhiza echinata	BAA76380.1	523
	Q9SXS3.1	523
Glycyrrhiza uralensis	G4XV71.2	523
	AEQ39023.1	523
	AEQ39022.1	523
Lens culinaris	AAF34525.1	500
	AAF34526.1	500
Lotus japonicus	BAF64284.1	522
	BAA93632.1	518
Lupinus albus	KAE9613550.1	520
	AAF34534.1	500
	KAE9591697.1	517
	QDK54324.1	517
Lupinus angustifolius	XP_019445688.1	520
	XP_019426299.1	517
	XP_019418164.1	517
	SBO16027.1	516
Lupinus luteus	ACL81169.1	517
Medicago sativa	AAF34521.1	500
	AAF34523.1	500
	AAF34522.1	500
Medicago truncatula	AAO16603.1	523
	XP_013456927.1	522
	XP_013456928.2	523
	KEH30959.1	523
	QBF58775.1	523
	QBF58774.1	524
	XP_013456931.2	522
	KEH30962.1	522
	QBF58773.1	523
Mucuna pruriens	RDX63227.1	526
Onobrychis viciifolia	AEF14417.1	528
Phaseolus vulgaris	XP_007153629.1	521
	QBF58780.1	523
	QBF58778.1	522
	XP_007153896.1	524
	QBF58779.1	523
Pisum sativum	AAQ10282.2	524
	KAI5386729.1	524
	KAI5386727.1	524
	KAI5386736.1	547
	AAF34533.1	521
Pueraria candollei var. mirifica	AFK64683.1	521
	QEL09481.1	521
Pueraria montana var. lobata	AAM12530.1	521
	ADV71375.1	521
	AEA09232.1	521
	AGG53954.1	521
Trifolium pratense	AAF34531.1	521
	XP_045826491.1	525
	AAP06953.1	524
Trifolium repens	AFN53749.1	523
	AAF34536.1	500
	AAF34535.1	499
Trifolium subterraneum	GAU26013.1	523
	GAU26017.1	525
Vicia villosa	AAF34524.1	500
Vigna angularis	XP_017424255.1	522
	XP_017422719.1	521
Vigna radiata	AAF34527.1	522
	AAF34528.1	521
	AAF34530.1	521
	AAF34529.1	521
Vigna radiata var. radiata	XP_014524150.1	521
	XP_014503658.1	522
Vigna umbellata	XP_047174534.1	522
	XP_047171715.1	521
Vigna unguiculata	XP_027916508.1	522
	XP_027919412.1	521

## Sheet: Table S2
Table S2. IFS clade grouping based on phylogenetic analysis
Family	Geneus	Species	Common Name	Accession No.	AA
Fabaceae	Lupinus	Lupinus albus	White lupin	AE9613550.1	520
				KAE9591697.1	517
				QDK54324.1	517
		Lupinus angustifolius	Blue lupin	XP_019445688.1	520
				XP_019426299.1	517
				XP_019418164.1	517
				SBO16027.1	516
		Lupinus luteus	European yellow lupin	ACL81169.1	517
	Cicer	Cicer arietinum	Chick pea	NP_001296629.2	524
				CAB50768.1	525
				XP_004505109.1	519
	Cullen	Cullen corylifolium	Malaysian scurf pea	ADB93869.1	520
	Abrus	Abrus precatorius	Rosary pea	XP_027345296.1	524
				XP_027348340.1	524
	Lotus	Lotus japonicus	Regel - Larsen	BAF64284.1	522
				BAA93632.1	518
	Onobrychis	Onobrychis viciifolia	Sainfoin	AEF14417.1	528
	Mucuna	Mucuna pruriens	Cowitch	RDX63227.1	526
	Glycyrrhiza	Glycyrrhiza echinata	licorice	BAA76380.1	523
				Q9SXS3.1	523
		Glycyrrhiza uralensis	Chinese licorice	G4XV71.2	523
				AEQ39023.1	523
				AEQ39022.1	523
	Arachis	Arachis ipaensis	Peanut	XP_016190033.1	524
		Arachis duranensis	Wild peanut	XP_015956409.1	524
				XP_020994690.1	509
				XP_015956320.1	515
		Arachis hypogaea	Ground nut	XP_025690165.1	524
	Astragalus	Astragalus membranaceus	Mongolian milkvetch	AFC88270.1	525
				AEQ39025.1	525
				ATY39975.1	525
		Astragalus mongholicus	Milkvetch	AEH68209.1	525
	Caragana	Caragana arborescens	Siberian pea shrub	AEQ39026.1	524
	Vigna	Vigna angularis	Adzuki bean	XP_017424255.1	522
		Vigna unguiculata	Cow pea	XP_027916508.1	522
		Vigna radiata var. radiata	Mung bean	XP_014503658.1	522
		Vigna umbellata	Rice bean	XP_047174534.1	522
	Phaseolus	Phaseolus vulgaris	Kidney bean	QBF58780.1	523
				QBF58779.1	523
				XP_007153896.1	524
	Pisum	Pisum sativum	Garden pea	AAQ10282.2	524
				KAI5386729.1	524
				KAI5386727.1	524
				KAI5386736.1	547
	Trifolium	Trifolium repens	white clover	AFN53749.1	523
		Trifolium subterraneum	Sub clover	GAU26013.1	523
				GAU26017.1	525
		Trifolium pratense	Red clover	XP_045826491.1	525
				AAP06953.1	524
	Medicago	Medicago truncatula	Barrel clover	AAO16603.1	523
				XP_013456927.1	522
				XP_013456928.2	523
				KEH30959.1	523
				QBF58775.1	523
				QBF58774.1	524
				XP_013456931.2	522
				KEH30962.1	522
				QBF58773.1	523
	Phaseolus	Phaseolus vulgaris	Kidney bean	QBF58778.1	522
				XP_007153629.1	521
	Vigna	Vigna umbellata	Rice bean	XP_047171715.1	521
				XP_027919412.1	521
		Vigna radiata var. radiata	Mung bean	XP_014524150.1	521
		Vigna angularis	Adzuki bean	XP_017422719.1	521
	Pueraria	Pueraria candollei var. mirifica	Thai kudzu	AFK64683.1	521
				QEL09481.1	521
		Pueraria montana var. lobata	Kudzu	AAM12530.1	521
				ADV71375.1	521
				AEA09232.1	521
				AGG53954.1	521
	Cajanus	Cajanus cajan	Pigeon Pea	XP_020209873.2	524
	Lens	Lens culinaris	Lentil	AAF34526.1	500
				AAF34525.1	500
	Trifolium	Trifolium repens	White clover	AAF34536.1	500
				AAF34535.1	499
		Trifolium pratense	Red clover	AAF34531.1	521
	Pisum	Pisum sativum	Garden pea	AAF34533.1	521
	Lupinus	Lupinus albus	White lupin	AAF34534.1	500
Amaranthacease	Beta	Beta vulgaris	Common beet	AAF34538.1	500
				AAF34537.1	499
Fabaceae	Vigna	Vigna radiata	Mung bean	AAF34527.1	522
				AAF34528.1	521
				AAF34530.1	521
				AAF34529.1	521
	Medicago	Medicago sativa	Alfalfa	AAF34523.1	500
				AAF34521.1	500
				AAF34522.1	500
	Vicia	Vicia villosa	Hairy vetch	AAF34524.1	500
	Glycine	Glycine max	Soybean	NP_001236022.1	521
				ACA81460.1	521
				ACA81488.1	521
				ACA81472.1	521
				ACA81465.1	521
				ACA81463.1	521
				UQW18061.1	521
				AAF45142.1	519
				QBF58776.1	522
				ABI54177.1	521
				ACA81467.1	521
				SBU44860.1	521
				ACY36000.1	521
				ACA81510.1	521
				ALL55646.1	521
				SBU44857.1	521
				SBU44858.1	521
				SBU44861.1	521
				NP_001238515.2	521
				ACB37368.1	496
				ACA81492.1	521
				ACA81503.1	521
				ACA81511.1	521
				ACA81500.1	521
				QBF58777.1	522
				ACA81508.1	521
				ACA81502.1	521
				ACA81507.1	521
				AAB94591.1	521
				ACA81493.1	521
				AAT47734.1	526
				AAD40978.1	511
		Glycine soja	Wild soybean	ACA81484.1	521
				ACA81487.1	521
				ACA81479.1	521
				ACA81476.1	521
				ACA81486.1	521
				ACA81480.1	521
				ACT32035.1	521
				ACA81482.1	521
				ACA81483.1	521
				ACA81501.1	521
				ACA81498.1	521
				ACA81521.1	521
				ACA81497.1	521
				ACA81494.1	521
				ACA81517.1	521
				ACA81496.1	521
				ACA81518.1	521
				ACA81495.1	521

## Sheet: Table S3
Table S3. Functionally characterized Isoflavonoids synthase (IFS)
Host	GenBank	Expression system	Ref.
G. max	AF022462	Yeast, tobacco	[1]
	AF195798.1	Yeast – Arabidopsis	[2]
	AF135484.1	Insect cells	[3]
G. echinata	AB023636	Yeast	[4–6]
Vigna radiate	AF195806.1	Yeast	[2]
	AF195809.1
	AF195808.1
	AF195807.1
Lotus japonicas	AB024931.1	Yeast	[7]
P cadolli var. mirifica	JQ746654	E. coli	[8]
P. sativum	AF532999.2	A. thaliana	[9]
Vicia villosa	AF195803.1	Yeast	[2]
Lupinus albus	AF195813.1	Yeast	[2]
Psoralea corylifolia	GU322814.1	Tobacco	[10]
Pueraria montana var. lobata	HQ219053.1	E. coli	[11]
Beta vulgaris	AF195817.1	Yeast	[2]
	AF195816.1
Medicago sativa	AF195802.1	Yeast	[2]
	AF195801.1
	AF195800.1
Lens culinaris	AF195805.1	Yeast	[2]
	AF195804.1
Vigna unguiculata	EU616497.1	Yeast	[12]
	EU616500.1
Trifolium repens	AF195815.1	Yeast	[2]
	AF195814.1
T. pratense	AY253284	Yeast	[13]
	AF195811.1		[2]
	AF195810.1
References
1	Siminszky, B.; Corbin, F.T.; Ward, E.R.; Fleischmann, T.J.; Dewey, R.E. Expression of a Soybean Cytochrome P450 Monooxygenase CDNA in Yeast and Tobacco Enhances the Metabolism of Phenylurea Herbicides. Proceedings of the National Academy of Sciences 1999, 96, 1750–1755.
2	Jung, W.; Yu, O.; Lau, S.-M.C.; O’Keefe, D.P.; Odell, J.; Fader, G.; McGonigle, B. Identification and Expression of Isoflavone Synthase, the Key Enzyme for Biosynthesis of Isoflavones in Legumes. Nature biotechnology 2000, 18, 208–212.
3	Steele, C.L.; Gijzen, M.; Qutob, D.; Dixon, R.A. Molecular Characterization of the Enzyme Catalyzing the Aryl Migration Reaction of Isoflavonoid Biosynthesis in Soybean. Archives of Biochemistry and Biophysics 1999, 367, 146–150.
4	Akashi, T.; Aoki, T.; Ayabe, S. Cloning and Functional Expression of a Cytochrome P450 CDNA Encoding 2-Hydroxyisoflavanone Synthase Involved in Biosynthesis of the Isoflavonoid Skeleton in Licorice. Plant Physiology 1999, 121, 821–828.
5	Sawada, Y.; Kinoshita, K.; Akashi, T.; Aoki, T.; Ayabe, S. Key Amino Acid Residues Required for Aryl Migration Catalysed by the Cytochrome P450 2‐hydroxyisoflavanone Synthase. The Plant Journal 2002, 31, 555–564.
6	Sawada, Y.; Ayabe, S. Multiple Mutagenesis of P450 Isoflavonoid Synthase Reveals a Key Active-Site Residue. Biochemical and biophysical research communications 2005, 330, 907–913.
7	Shimada, N.; Akashi, T.; Aoki, T.; Ayabe, S. Induction of Isoflavonoid Pathway in the Model Legume Lotus Japonicus: Molecular Characterization of Enzymes Involved in Phytoalexin Biosynthesis. Plant Science 2000, 160, 37–47.
8	Wiriyaampaiwong, P.; Thanonkeo, S.; Thanonkeo, P. Molecular Characterization of Isoflavone Synthase Gene from Pueraria Candollei Var. Mirifica. African Journal of Agricultural Research 2012, 7, 4489–4498.
9	Pičmanová, M.; Reňák, D.; Feciková, J.; Růžička, P.; Mikšátková, P.; Lapčík, O.; Honys, D. Functional Expression and Subcellular Localization of Pea Polymorphic Isoflavone Synthase CYP93C18. Biologia plantarum 2013, 57, 635–645.
10	Misra, P.; Pandey, A.; Tewari, S.K.; Nath, P.; Trivedi, P.K. Characterization of Isoflavone Synthase Gene from Psoralea Corylifolia: A Medicinal Plant. Plant cell reports 2010, 29, 747–755.
11	He, X.; Blount, J.W.; Ge, S.; Tang, Y.; Dixon, R.A. A Genomic Approach to Isoflavone Biosynthesis in Kudzu (Pueraria Lobata). Planta 2011, 233, 843–855.
12	Kaur, N.; Murphy, J.B. Cloning, Characterization, and Functional Analysis of Cowpea Isoflavone Synthase (IFS) Homologs. Journal of Plant Molecular Biology & Biotechnology. www. academyjournals. net. PMBB 2010, 1–1.
13	Kim, B.G.; Kim, S.-Y.; Song, H.S.; Lee, C.; Hur, H.-G.; Kim, S.; Ahn, J.-H. Cloning and Expression of the Isoflavone Synthase Gene (IFS-Tp) from Trifolium Pratense. Molecules & Cells (Springer Science & Business Media BV) 2003, 15.

## Sheet: Table S4
Table S4: Protein homology modeling parameters of selected IFS sequences
Serial #	Accession #	GMQE	QMEANDisCo Global	Seq. Identity %	Seq Similarity	Coverage	Range
1	AAF34521.1_MsIFS1	0.66	0.67	30.24	0.36	0.91	22-496
2	AAF34524.1_VvIFS1	0.64	0.68	30.09	0.36	0.86	22-469
3	AAF34525.1_LcIFS1	0.66	0.67	30.02	0.36	0.91	22-496	Structural variations at catalytic sites
4	AAF34529.1_VrIFS3	0.65	0.69	30.68	0.36	0.87	36-510
5	AAF34533.1_PsIFS1	0.54	0.62	32.23	0.37	0.81	63-510
6	AAF34536.1_TrIFS2	0.56	0.63	31.75	0.37	0.84	49-496
7	AAF34538.1_BvIFS2	0.63	0.67	29.86	0.36	0.87	24-468	Structural variations at catalytic sites
8	QBF58774.1_MtIFS	0.64	0.67	30.68	0.36	0.87	36-512	Structural variations at catalytic sites
9	AAP06953.1_TpIFS	0.63	0.66	29.52	0.36	0.87	35-513	Structural variations at catalytic sites
10	AAT47734.1_GmIFS2	0.61	0.67	30.23	0.36	0.82	36-486
11	ACA81476.1_GsIFS1	0.61	0.68	30.16	0.36	0.83	34-482
12	ACL81170.1_LlIFS	0.65	0.68	32.45	0.38	0.87	34-508
13	ADB93869.1_CcIFS	0.64	0.67	29.96	0.36	0.87	34-509
14	ADV71375.1_PmIFS	0.64	0.68	30.84	0.36	0.87	35-510
15	AEF14417.1_OvIFS	0.62	0.67	28.76	0.36	0.86	36-515
16	AEH68209.1_AmIFS	0.62	0.65	29.58	0.36	0.86	36-513	Structural variations at catalytic sites
17	AEQ39022.1_GuIFS	0.64	0.68	31.57	0.36	0.87	35-510
18	AEQ39026.1_CaIFS	0.61	0.69	30.23	0.37	0.82	36-483
19	AFC88270.1_AmIFS	0.62	0.65	29.36	0.36	0.86	36-513
20	AFK64683.1_PcIFS	0.64	0.68	31.13	0.36	0.87	35-510
21	ALL55646.1_GmIFS2	0.64	0.68	30.24	0.36	0.87	36-510
22	BAA76380.1_GeIFS	0.64	0.68	31.13	0.36	0.87	36-511	Refrence seq
23	BAF64284.1_LjIFS	0.64	0.68	31.57	0.37	0.87	36-510
24	GAU26013.1_TsIFS	0.63	0.66	30.46	0.37	0.87	36-511
25	KAE9613550.1_LaIFS	0.66	0.7	31.57	0.37	0.87	36-508
26	QBF58778.1_PvIFS	0.61	0.68	30.47	0.36	0.82	36-482
27	RDX63227.1_MpIFS	0.64	0.67	30.91	0.36	0.86	36-512
28	XP_004505109.1_CaIFS	0.62	0.68	30.39	0.36	0.83	36-479
29	XP_007153629.1_PvIFS	0.62	0.69	30.77	0.36	0.82	36-480
30	XP_015956409.1_AdIFS	0.61	0.68	30.63	0.37	0.82	36-484
31	XP_016190033.1_AiIFS	0.6	0.67	31.02	0.37	0.82	36-485
32	XP_017424255.1_VaIFS	0.64	0.67	29.8	0.36	0.87	36-510	Structural variations at catalytic sites
33	XP_019445688.1_LaIFS	0.65	0.69	31.64	0.37	0.87	36-507
34	XP_020209873.2_CcIFS	0.61	0.67	31.48	0.37	0.82	36-485
35	XP_025690165.1_AhIFS	0.64	0.67	30.68	0.36	0.86	36-512
36	XP_027345296.1_ApIFS	0.64	0.67	30.02	0.36	0.86	36-512
37	XP_027919412.1_VuIFS	61	0.68	30.78	0.36	0.83	36-483
38	XP_047171715.1_VuIFS	0.62	0.63	30.77	0.36	0.82	36-480

## Sheet: Table S5
Table S5: Protein homology modelling parameters of selected IFS sequences from A. membranaceus, B. vulgaris, L. culinaris, M. truncatula, T. pratense, V. angularis and G. echinata
Serial/Ace. #/Species initials	GMQE	QMEANDisCo Global	Seq. Identity %	Seq Similarity	Coverage	Range
01_AEH68209.1_AmIFS	0.62	0.65	29.58	0.36	0.86	36-513
02_AAF34537.1_BvIFS1	0.64	0.67	29.95	0.36	0.87	20-468
03_AAF34538.1_BvIFS2	0.68	0.68	30.42	0.36	0.91	21-497
04_AAF34525.1_LcIFS1	0.67	0.67	29.82	0.36	0.91	21-497
05_AAF34526.1_LcIFS2	0.64	0.69	30.02	0.36	0.87	21-468
06_AAO16603.1_MtIFS	0.64	0.68	30.48	0.36	0.87	35-513
07_KEH30959.1_MtIFS	0.64	0.67	30.42	0.36	0.87	35-513
08_KEH30962.1_MtIFS	0.65	0.68	30.48	0.36	0.87	35-511
09_QBF58773.1_MtIFS	0.64	0.67	30.33	0.36	0.87	35-512
10_QBF58774.1_MtIFS	0.64	0.67	30.04	0.36	0.87	35-514
11_QBF58775.1_MtIFS	0.64	0.67	29.67	0.36	0.87	36-512
12_RDX63227.1_MtIFS	0.64	0.68	31	0.36	0.87	35-513
13_AAP06953.1_TpIFS	0.63	0.66	29.54	0.36	0.87	35-514
14_XP_045826491.1_TpIFS	0.64	0.67	30.2	0.36	0.87	35-515
15_XP_017422719.1_VaIFS	0.62	0.68	31.09	0.37	0.83	35-480
16_XP_017424255.1_VaIFS	0.64	0.66	29.82	0.36	0.87	35-511
17_BAA76380.1_GeIFS	0.64	0.68	31.13	0.36	0.87	36-511
